# Supplementary material for: Astatine-211-Labeled Gold Nanoparticles for Targeted Alpha-Particle Therapy via Intravenous Injection
Source: Pharmaceutics. 2022 Dec 2;14(12):2705. doi: 10.3390/pharmaceutics14122705 (PMC9782038; doi:10.3390/pharmaceutics14122705)
Supplement: Supplementary file 1 [file pharmaceutics-14-02705-s001.zip]

Archive with 1 entries (1 files):
- pharmaceutics-1996863-supplementary.pdf
